# Supplementary material for: A Metabolomic Profile Predictive of New Osteoporosis or Sarcopenia Development
Source: Metabolites. 2021 Apr 28;11(5):278. doi: 10.3390/metabo11050278 (PMC8145554; doi:10.3390/metabo11050278)
Supplement: Supplementary file 1 [file metabolites-11-00278-s001.zip]

Archive with 1 entries (1 files):
- metabolites-1191112-supplementary.pdf
